# Supplementary material for: Moderately Increased Albuminuria Is an Independent Risk Factor of Cardiovascular Events in the General Japanese Population under 75 Years of Age: The Watari Study
Source: PLoS One. 2015 Apr 7;10(4):e0123893. doi: 10.1371/journal.pone.0123893 (PMC4388624; doi:10.1371/journal.pone.0123893)
Supplement: S1 Table — Data are presented as means ± standard deviation or percentages. P-value, unpaired t-test or chi-square test (followed vs. not followed). Abbreviations as shown in Table 1. (XLSX) [file pone.0123893.s001.xlsx]

## Sheet: Sheet1
Variable	Followed	Not followed	p
	(n = 1777)	(n = 1284)
Age, years	61.0 ± 7.5	61.7 ± 15.2	0.078
Men, %	40.2	39.8	0.423
Waist circumference, cm	84.3 ± 9.4	83.3 ± 9.4	0.006
Body mass index, kg/m2	23.4 ± 3.3	23.1 ± 3.3	0.011
Systolic BP, mmHg	131.6 ± 18.9	131.2 ± 20.6	0.532
Diastolic BP, mmHg	75.9 ± 11.1	73.4 ± 11.4	<0.001
LDL-cholesterol, mg/dL	125.8 ± 31.1	120.0 ± 30.0	<0.001
HDL-cholesterol, mg/dL	63.3 ± 15.6	62.4 ± 15.9	0.096
Triglycerides, mg/dL	108.8 ± 69.7	105.3 ± 64.6	0.158
HbA1c(NGSP), %	6.0 ± 0.6	6.0 ± 0.6	0.614
eGFR, mL/min/1.73m2	78.7 ± 14.7	78.6 ± 16.8	0.893
Hypertension, %	45.1	46.3	0.489
Diabetes, %	12.3	12.7	0.724
Dyslipidemia, %	51.8	47.7	0.023
Smoking, %	13.1	13.8	0.59
UACR, mg/gCr	14.2 ± 24.3	15.3 ± 24.7	0.217
